# Supplementary material for: Enhancement of gut barrier integrity by a Bacillus subtilis secreted metabolite through the GADD45A‐Wnt/β‐catenin pathway
Source: Imeta. 2025 Feb 23;4(2):e70005. doi: 10.1002/imt2.70005 (PMC11995189; doi:10.1002/imt2.70005)
Supplement: Supplementary file 2 — Table S1. Antibodies for western blots or immunofluorescence. Table S2. Information of primers. [file IMT2-4-e70005-s001.xlsx]

## Sheet: S1
Table S1 Antibodies for western blots or immunofluorescence
Name	Source	Identifier	Location
GAPDH	HUABIO	EM1101	Hangzhou, China
β-actin	HUABIO	EM1101	Hangzhou, China
Occludin	Proteintech	66378-1-Ig	Wuhan, China
ZO-1	Servicebio	GB111402	Wuhan, China
Claudin1	Proteintech	13050-1-AP	Wuhan, China
β-Catenin	Cell Signaling TECHNOLOGY	8480S	Danvers, MA
Phospho-β-Catenin (Ser33/37/Thr41)	Cell Signaling TECHNOLOGY	9561S	Danvers, MA
GADD45A	Santa Cruz Biotechnology	Sc-6850	Oregon, USA
S6 Ribosomal Protein	Cell Signaling TECHNOLOGY	2317S	Danvers, MA
Phospho-S6 Ribosomal Protein (Ser235/236)	Cell Signaling TECHNOLOGY	4858S	Danvers, MA

## Sheet: S2
Table S2 Information of primers
Gene	Species	Primer	Sequence (5’ to 3’)
18s	Mouse	Forward	AACGGTCTAGACAACAAGCTG
		Reverse	AGTGGTCTTGGTGTGCTGAC
Occludin	Mouse	Forward	CACACTTGCTTGGGACAGAG
		Reverse	TAGCCATAGCCTCCATAGCC
ZO-1	Mouse	Forward	CTTCTCTTGCTGGCCCTAAAC
		Reverse	TGGCTTCACTTGAGGTTTCTG
Claudin1	Mouse	Forward	GATGTGGATGGCTGTCATTG
		Reverse	CCTGGCCAAATTCATACCTG
Il-6	Mouse	Forward	TACCACTTCACAAGTCGGAGGC
		Reverse	CTGCAAGTGCATCATCGTTGTTC
Il-10	Mouse	Forward	GCTCTTACTGACTGGCATGAG
		Reverse	CGCAGCTCTAGGAGCATGTG
Tnfa	Mouse	Forward	GGTGCCTATGTCTCAGCCTCTT
		Reverse	GCCATAGAACTGATGAGAGGGAG
18s	Pig	Forward	CCCACGGAATCGAGAAAGAG
		Reverse	TTGACGGAAGGGCACCA
GADD45A	Pig	Forward	AAGCTGCTTAACGTCGACCC
		Reverse	GCAAAACGCTTGGATCAGGG
Occludin	Pig	Forward	CTACTCGTCCAACGGGAAAG
		Reverse	ACGCCTCCAAGTTACCACTG
ZO-1	Pig	Forward	GCCATCCACTCCTGCCTAT
		Reverse	CGGGACCTGCTCATAACTTC
ZO-2	Pig	Forward	ATTCGGACCCATAGCAGACATAG
		Reverse	GCGTCTCTTGGTTCTGTTTTAGC
Claudin1	Pig	Forward	AAGGACAAAACCGTGTGGGA
		Reverse	CTCTCCCCACATTCGAGATGATT
Claudin2	Pig	Forward	GCATCATTTCCTCCCTGTT
		Reverse	TCTTGGCTTTGGGTGGTT
Claudin3	Pig	Forward	TTGCATCCGAGACCAGTCC
		Reverse	AGCTGGGGAGGGTGACA
APC	Pig	Forward	GGAAAAACGAGCACAGCGAA
		Reverse	ATTCTGCCGCTCAGCTTCAT
AXIN1	Pig	Forward	CAGCCCTCGCATCTCTTCAT
		Reverse	TGCGATTTCGTCCTCTGCTT
DVL2	Pig	Forward	CGGGGAGACGAAGGTGATTT
		Reverse	CTTCCTTCACCACCCCGAAA
DVL3	Pig	Forward	CTGCGGTGCCTCTTACGG
		Reverse	GCCCAAGAAGTTGTACTTTTCCAT
FZD2	Pig	Forward	GGTGCCGTCCTATCTCAGC
		Reverse	AGAAGAACATGGAGCCGTCG
LEF1	Pig	Forward	AAGTCTCCTTGTGCATCCCA
		Reverse	TGAATGTCCACTTCCGAGAAA
